# Supplementary material for: N-aldehyde-modified phosphatidylethanolamines generated by lipid peroxidation are robust substrates of N-acyl phosphatidylethanolamine phospholipase D
Source: J Lipid Res. 2025 May 21;66(7):100831. doi: 10.1016/j.jlr.2025.100831 (PMC12214272; doi:10.1016/j.jlr.2025.100831)
Supplement: Supplemental Table 1 [file mmc1.xlsx]

## Sheet: Supp Table 1
			R=	dpPE (M-H)-				dpPE (M-H+NH3)-				dhPE (M-H)-				dhPE (M-H+NH3)-				dpPE (M+H)+				dpPE (M+H+NH3)+				dhPE (M+H)+				dhPE (M+H+NH3)+
	Presumptive modification mass	Presumptive chemical composition of modification	Potential modification structure	Expected mass	Observed mass	ppm		Expected mass	Observed mass	ppm		Expected mass	Observed mass	ppm		Expected mass	Observed mass	ppm		Expected mass	Observed mass	ppm		Expected mass	Observed mass	ppm		Expected mass	Observed mass	ppm		Expected mass	Observed mass	ppm
	0	no mod	PE no modification	690.508	690.506	2.46196		707.534	ND	ND		410.195	410.194	1.46272		427.221	ND	ND		692.522	692.522	0.721998		709.549	ND	ND		412.209	412.209	0.970381		429.236	ND	ND
	42.0106	C2H2O1	N-acetyl-PE	732.519	732.517	1.50167		749.545	ND	ND		452.206	452.205	1.32683		469.232	ND	ND		734.533	734.533	-0.272282		751.56	751.559	0.39917		454.22	454.219	1.10079		471.247	471.246	1.69762
	54.0106	C3H2O1	N-MDA-PE (propanal)	744.519	ND	ND		761.545	761.548	-3.93936		464.206	ND	ND		481.232	ND	ND		746.533	ND	ND		763.56	763.561	-2.22641		466.22	ND	ND		483.247	ND	ND
	58.0055	C2H2O2	N-hydroxyacetyl-PE	748.513	748.511	3.60715		765.54	ND	ND		468.2	468.2	1.92225		485.227	ND	ND		750.528	750.528	0		767.555	767.553	1.82397		470.215	470.214	1.48868		487.242	487.241	0.615711
	70.0419	C4H6O1	N-butyryl-PE	760.55	760.548	2.89264		777.576	ND	ND		480.237	ND	ND		497.263	ND	ND		762.564	762.563	1.31136		779.591	779.592	-1.15445		482.251	482.251	0.207361		499.278	499.277	0.801157
	98.0732	C6H10O1	N-hexanoyl-PE	788.581	788.579	2.66301		805.608	ND	ND		508.268	508.267	1.77072		525.295	ND	ND		790.596	790.594	1.77082		807.622	807.621	1.73348		510.283	510.283	0		527.309	527.308	1.70678
	120.094	C9H14	N-HNE-PE (pyrrole adduct)	810.602	ND	ND		827.628	ND	ND		530.289	530.288	0.377153		547.315	547.313	3.28878		812.616	812.617	-1.10753		829.643	ND	ND		532.303	532.304	-2.63008		549.33	549.33	0.36408
	126.068	C7H10O2	N-oxo-heptanoyl-PE	816.576	816.575	1.71448		833.603	ND	ND		536.263	536.263	0.186476		553.29	ND	ND		818.591	818.59	0.610806		835.617	835.615	2.1541		538.278	538.278	-0.557333		555.304	555.304	-0.360163
	154.099	C9H14O2	N-ONE-PE (ketoamide adduct)	844.607	844.606	1.77597		861.634	ND	ND		564.294	564.293	1.77212		581.321	ND	ND		846.622	846.621	0.944932		863.648	863.649	-0.463151		566.309	566.309	-0.176582		583.335	583.335	0.514284
	156.115	C9H16O2	N-HNE-PE (Michael adduct)	846.623	ND	ND		863.65	ND	ND		566.31	566.307	4.59113		583.337	ND	ND		848.638	848.634	4.12426		865.664	865.663	0.693109		568.325	7260000	-0.879779		585.351	585.35	2.56256
	168.079	C9H12O3	N-nonenedionoyl-PE	858.587	858.585	2.44588		875.613	ND	ND		578.274	578.272	3.45857		595.3	ND	ND		860.601	860.604	-3.13734		877.628	877.627	0.341831		580.288	580.288	-0.172328		597.315	597.317	-3.51573
	170.094	C9H14O3	N-azeoyl-PE	860.602	860.6	2.20776		877.629	ND	ND		580.289	580.287	3.44656		597.316	ND	ND		862.617	862.618	-1.39112		879.643	879.644	-0.341047		582.304	582.304	0.171732		599.33	599.331	-0.333706
	224.105	C12H16O4	N-HODA-PE (hydroxylactam adduct)	914.613	914.608	4.81078		931.639	ND	ND		634.3	634.297	4.09901		651.326	651.325	2.76359		916.627	916.628	-0.654574		933.654	ND	ND		636.314	636.314	1.10009		653.341	653.342	-2.44895
	226.121	C12H18O4	N-KODA-PE(ketoamide adduct)	916.629	916.628	0.327286		933.655	ND	ND		636.316	636.313	4.40033		653.342	ND	ND		918.643	918.643	-0.326569		935.67	ND	ND		638.33	638.33	0.783294		655.357	655.357	-0.457766
	262.23	C18H30O1	N-linoleoyl-PE	952.738	952.737	0.734725		969.764	ND	ND		672.425	672.424	1.04101		689.451	689.45	1.74051		954.752	ND	ND		971.779	971.779	0.205808		674.439	674.439	0.741357		691.466	691.466	-0.433861
	286.23	C20H30O1	N-arachidonoyl-PE	976.738	976.736	1.53572		993.764	ND	ND		696.425	696.423	2.58463		713.451	713.449	3.64426		978.752	978.751	1.02171		995.779	995.777	1.30551		698.439	698.439	-0.572706		715.466	715.465	0.419307
	294.22	C18H30O3	N-oxoODE-PE (Michael adduct)	984.727	984.726	1.42171		1001.75	ND	ND		704.414	704.413	2.41335		721.441	721.444	-4.71279		986.742	ND	ND		1003.77	1003.77	-2.78949		706.429	706.43	-1.84024		723.456	723.455	0.276451
	310.215	C18H30O4	N-EKODE-PE	1000.72	1000.72	3.89718		1017.75	ND	ND		720.409	720.408	1.52691		737.436	ND	ND		1002.74	1002.74	0.897544		1019.76	1019.76	0.588372		722.424	722.425	-1.52265		739.45	ND	ND
	314.188	C20H26O3	N-IsoLG-PE(anhydrolactam)	1004.7	1004.69	1.39346		1021.72	1021.72	0.685117		724.383	724.381	2.34682		741.41	ND	ND		1006.71	1006.71	1.29133		1023.74	ND	ND		726.398	726.398	0		743.424	ND	ND
	322.178	C18H26O5	unknown	1012.69	1012.68	4.54238		1029.71	ND	ND		732.373	732.371	2.32122		749.4	749.405	-6.93889		1014.7	ND	ND		1031.73	ND	ND		734.388	734.388	-0.680839		751.414	ND	ND
	332.199	C20H28O4	N-IsoLG-PE(lactam adduct)	1022.71	1022.71	1.17336		1039.73	ND	ND		742.394	742.392	1.88579		759.42	ND	ND		1024.72	1024.72	2.43969		1041.75	1041.75	-3.74371		744.408	744.408	-0.134335		761.435	761.436	-1.83863
	336.23	C20H32O4	N-EHETE-PE	1026.74	1026.74	0.973958		1043.76	ND	ND		746.425	746.424	1.60766		763.452	ND	ND		1028.75	1028.75	0.19441		1045.78	1045.78	-1.14747		748.44	748.441	-1.46972		765.466	ND	ND
	350.209	C20H30O5	unknown	1040.72	1040.72	0.672613		1057.74	ND	ND		760.404	760.403	1.18358		777.431	ND	ND		1042.73	ND	ND		1059.76	1059.76	0.943611		762.419	762.418	0.918131		779.445	779.45	-5.64504
	352.225	C20H32O5	N-IsoLG-PE (dihydropyrrole adduct)	1042.73	1042.73	1.43853		1059.76	ND	ND		762.42	762.418	2.3609		779.447	ND	ND		1044.75	1044.75	0.861452		1061.77	1061.78	-0.94182		764.434	764.434	-0.130816		781.461	781.461	0
	354.241	C20H34O5	unknown	1044.75	1044.75	2.39292		1061.78	ND	ND		764.436	764.434	2.09305		781.462	ND	ND		1046.76	ND	ND		1063.79	ND	ND		766.45	766.45	-0.391415		783.477	783.476	0.893454
	370.236	C20H34O6	unknown	1060.74	1060.74	1.88547		1077.77	ND	ND		780.431	780.429	1.53761		797.457	ND	ND		1062.76	1062.76	-0.18819		1079.78	1079.78	1.11133		782.445	782.443	2.30048		799.472	799.473	-1.25083
	384.215	C20H32O7	unknown	1074.72	1074.72	6.32721		1091.75	ND	ND		794.41	794.408	2.51759		811.436	811.444	-8.99639		1076.74	ND	ND		1093.76	1093.76	3.10853		796.424	796.423	1.38117		813.451	813.451	0.368799
	386.228	C20H34O7	unknown	1076.74	1076.74	1.02161		1093.76	ND	ND		796.423	796.423	0		813.45	ND	ND		1078.75	ND	ND		1095.78	1095.78	-0.547556		798.438	798.438	-0.626223		815.464	815.466	-2.20733
