# Supplementary material for: N-aldehyde-modified phosphatidylethanolamines generated by lipid peroxidation are robust substrates of N-acyl phosphatidylethanolamine phospholipase D
Source: J Lipid Res. 2025 May 21;66(7):100831. doi: 10.1016/j.jlr.2025.100831 (PMC12214272; doi:10.1016/j.jlr.2025.100831)
Supplement: Supplemental Table 2 [file mmc2.xlsx]

## Sheet: Table 2
			↑ = peak intensity 3-6% of PE peak
			↑↑ = peak intensity 6-9% of PE peak
			↑↑↑ = peak intensity > 9% of PE peak
	Presumpative Mass shift	Intensity		Peak		Putative species
		dpPE	dhPE	dpPE	dhPE
	0			692.5	412.1	PE
	28	↑	↑↑↑	720.8	440.4	N-formyl-PE
	42	↑↑↑	↑↑↑	734.5	454.5	N-acetyl-PE
	45.1	↑	↑↑↑	737.6	457.2	N-formyl-PE (NH4+)
	48.1	↑	↑	740.6	460.2	unknown
	50.7	↑	↑	743.2	462.8	unknown
	52.3	↑	↑↑↑	744.8	464.7	unknown
	54.1	↑	↑↑	746.6	466.1	N-MDA-PE (propanal)
	58.8	↑↑	↑↑↑	751.3	471.4	N-acetyl-PE (NH4+)
	97.8	↑↑↑	↑↑	790.3	510.2	N-hexanoyl-PE
	98.8	↑	↑	791.3	510.5	unknown
	101.3	↑	↑↑↑	793.8	513.4	unknown
	112	↑↑↑	↑↑↑	804.5	524.5	N-heptanoyl-PE
	114.1	↑	↑↑↑	806.6	526.2	N-glutaryl-PE
	120.4	↑↑	↑↑↑	812.9	532.5	N-HNE-PE (pyrrole)
	122.5	↑	↑	815	534.6	unknown
	125.9	↑	↑↑	818.4	538	N-oxo-heptanoyl-PE
	128.5	↑	↑↑	821	541.1	N-heptanoyl-PE (NH4+)
	136	↑↑↑	↑	828.5	548.4	N-ONE-PE (Schiff Base)
	137.3	↑	↑	829.8	549.7	N-HNE-PE (pyrrole) (NH4+)
	139.7	↑↑↑	↑	832.2	551.6	unknown
	152.1	↑	↑↑↑	844.6	564.2	N-KOOA-PE (Schiff Base)
	154.2	↑	↑↑	846.7	566.4	N-ONE-PE (ketoamide)
	156.3	↑↑	↑↑	848.8	568.6	N-HNE-PE (Michael Adduct)
	157	↑	↑↑	849.5	569.1	unknown
	158.4	↑↑↑	↑↑	850.9	570.2	unknown
	168.2	↑	↑↑↑	860.7	580.3	unknown
	170.8	↑	↑↑↑	863.3	582.9	N-ONE-PE (ketoamide) (NH4+)
	171.9	↑	↑↑↑	864.4	584.2	unknown
	174.1	↑	↑↑↑	866.6	586.4	unknown
	178.2	↑	↑↑↑	870.7	590.3	unknown
	181.1	↑	↑↑	873.6	593.2	unknown
	184.4	↑	↑↑↑	876.9	596.5	N-carboxynonanoyl-PE
	185.4	↑	↑↑	877.9	597.5	unknown
	188.2	↑	↑↑↑	880.7	600.3	unknown
	192.2	↑	↑↑	884.7	604.3	N-HODA-PE (pyrrole)
	194	↑	↑↑	886.5	606.5	unknown
	198.1	↑	↑↑↑	890.6	610.7	unknown
	201.4	↑	↑↑↑	893.9	613.1	N-carboxynonanoyl-PE (NH4+)
	206.1	↑	↑↑	898.6	618.4	unknown
	208.1	↑	↑	900.6	620.2	N-KODA-PE (Schiff base)
	208.5	↑	↑↑↑	901	620.6	unknown
	209.8	↑	↑↑↑	902.3	621.2	unknown
	211	↑	↑↑	903.5	623.4	unknown
	213.1	↑	↑↑↑	905.6	625.4	unknown
	216	↑	↑↑↑	908.5	628.1	unknown
	218.4	↑	↑	910.9	630.5	unknown
	222.2	↑	↑↑	914.7	634.7	unknown
	224.1	↑	↑↑	916.6	636.4	N-HODA-PE (hydroxylactam)
	225.9	↑	↑↑	918.4	638.4	N-KODA-PE (ketoamide)
	228.1	↑	↑↑	920.6	640.5	unknown
	231.3	↑	↑↑	923.8	643.6	unknown
	236.1	↑↑	↑↑	928.6	648.4	unknown
	238	↑	↑↑	930.5	650.5	unknown
	240.2	↑	↑	932.7	652.3	unknown
	248.3	↑	↑↑	940.8	660.4	unknown
	258.3	↑	↑↑↑	950.8	670.4	unknown
	271.2	↑	↑↑	963.7	683.5	unknown
	279.8	↑	↑↑	972.3	691.5	unknown
	282.8	↑	↑↑↑	975.3	694.7	unknown
	283.4	↑	↑	975.9	695.2	unknown
	286.1	↑	↑	978.6	698.4	N-arachidonoyl-PE
	292.6	↑↑	↑	985.1	704.7	unknown
	314.3	↑↑↑	↑↑↑	1006.8	726.4	N-IsoLG-PE (anhydrolactam)
	315	↑↑	↑	1007.5	727.1	unknown
	315.5	↑↑	↑	1008	727.6	unknown
	317.2	↑	↑↑↑	1009.7	729.3	unknown
	323	↑		1015.5	735.1	unknown
	326.9	↑	↑↑	1019.4	739	unknown
	330.3	↑↑↑	↑↑↑	1022.8	742.6	N-IsoLG-PE (anhydrohydroxylactam)
	331.1	↑	↑↑	1023.6	743.2	N-IsoLG-PE (anhydrolactam) (NH4+)
	332	↑↑	↑↑↑	1024.5	744.7	N-IsoLG-PE (lactam)
	332.5	↑	↑↑↑	1025	744.2	unknown
	333.2	↑	↑↑↑	1025.7	745.5	unknown
	333.8	↑	↑	1026.3	745.9	unknown
	342.3	↑	↑↑↑	1034.8	754.4	unknown
	343.4	↑	↑↑↑	1035.9	755.8	unknown
	344.2	↑	↑↑↑	1036.7	756.6	unknown
	345.3	↑	↑↑↑	1037.8	757.6	unknown
	346.3	↑	↑↑↑	1038.8	758.7	unknown
	346.9	↑	↑↑↑	1039.4	759.2	N-IsoLG-PE (anhydrohydroxylactam) (NH4+)
	348.2	↑↑	↑↑↑	1040.7	760.8	N-IsoLG-PE (hydroxylactam)
	349.2	↑	↑↑↑	1041.7	761.6	N-IsoLG-PE (lactam) (NH4+)
	350.2	↑↑	↑↑	1042.7	762.5	unknown
	351.4	↑	↑↑↑	1043.9	763.5	unknown
	358.4	↑	↑↑↑	1050.9	770.5	unknown
	362.8	↑	↑↑↑	1055.3	774.6	unknown
	363.7	↑	↑↑	1056.2	775.8	unknown
	365.1	↑↑	↑↑↑	1057.6	777.4	N-IsoLG-PE (hydroxylactam) (NH4+)
	370.7	↑	↑↑	1063.2	783	unknown
	371.7	↑	↑	1064.2	783.8	unknown
	375.2	↑	↑	1067.7	787.3	unknown
	375.6	↑	↑↑↑	1068.1	787.5	unknown
	376.1	↑↑	↑↑↑	1068.6	788.2	unknown
	377.4	↑	↑↑	1069.9	789.9	unknown
	379.3	↑	↑↑↑	1071.8	791.1	unknown
	380.1	↑↑	↑↑	1072.6	792.2	unknown
