# Supplementary material for: N-aldehyde-modified phosphatidylethanolamines generated by lipid peroxidation are robust substrates of N-acyl phosphatidylethanolamine phospholipase D
Source: J Lipid Res. 2025 May 21;66(7):100831. doi: 10.1016/j.jlr.2025.100831 (PMC12214272; doi:10.1016/j.jlr.2025.100831)
Supplement: Supplemental Table 3 [file mmc3.xlsx]

## Sheet: S Table 3
Master list of product ions resulting from product scanning of synthesized NALPEs
		N-ONE-PE (ketoamide)	N-ONE-PE (Schiff Base)	N-HNE-PE (Pyrrole)	N-HNE-PE (Michael Adduct)	N-KODA-PE (ketoamide)	N-KODA-PE (Schiff Base)	N-CUDA-PE
Shared major ion		551.504	551.504	551.504		551.504	551.504	551.504
Shared minor ions		57.07	57.07	57.07	57.07
		67.0542	67.0543	67.0542	67.0542	67.0542	67.0542	67.0542
		69.0698	69.0699	69.0698	69.0698	69.0698	69.0699	69.0698
		71.0854	71.0854	71.0855	71.0855	71.0855	71.0855	71.0854
		81.0699	81.0697	81.0697	81.0697	81.0697	81.0697	81.0698
		83.0854	83.0854	83.0854	83.0854	83.0854	83.0854	83.0854
		85.1012	85.1011	85.1011	85.1011	85.1011	85.1011	85.1011
		95.0856	95.0854	95.0854	95.0854	95.0854	95.0854	95.0854
		97.1011	97.1011	97.1011	97.1011	97.1011	97.1011	97.1011
		102.128	102.127	102.128	102.128	102.127	102.127
		109.101	109.101	109.101	109.101	109.101	109.101	109.101
		123.117	123.117	123.117	123.117	123.117	123.117	123.117
		137.132	137.132	137.132	137.133	137.132	137.132	137.132
		239.236	239.237	239.237	239.237	239.236	239.237	239.237
		313.274	313.274	313.273	313.273	313.273	313.273	313.273
Major unique ions		198.149	180.138	164.143	200.165	270.17	252.159	256.19
		180.139			182.154	252.159		238.18
Minor unique ions		134.097	138.092	148.076	156.164	126.055	136.076	149.132
		154.122	152.143	151.148	164.144	162.127	138.092	166.159
				221.226	165.164	206.154	165.164	210.185
				402.373	186.222	224.164	178.929
					280.131	234.149	206.154
					282.279		210.459
							224.164
							234.149
					182.154
					282.279
